# Supplementary material for: Deregulation of the miR-19b/PPP2R5E Signaling Axis Shows High Functional Impact in Colorectal Cancer Cells
Source: Int J Mol Sci. 2023 Apr 24;24(9):7779. doi: 10.3390/ijms24097779 (PMC10178228; doi:10.3390/ijms24097779)
Supplement: Supplementary file 1 [file ijms-24-07779-s001.zip]

Archive with 1 entries (1 files):
- ijms-2290891-supplementary.pdf
